# Supplementary material for: Plasma bradykinin and early diabetic nephropathy lesions in type 1 diabetes mellitus
Source: PLoS One. 2017 Jul 10;12(7):e0180964. doi: 10.1371/journal.pone.0180964 (PMC5507314; doi:10.1371/journal.pone.0180964)
Supplement: S1 File — CSV file including biomarker and morphometry data for this study. (CSV) [file pone.0180964.s008.csv]

biocon_id	GROUP	CAUCASIAN	MALE	AGE	DUR_DIAB	SYSTOLIC	DIASTOLIC	HBA1C_0	AER_0	AER_20	GFR_0	GFR_20	GBMW_0	GBMW_20	VVMES_0	VVMES_20	SVPGBM_0	SVPGBM_20	VVINT_0	VVINT_20	GLOMV_0	S_0	BK	BF17	DAB	Z3HB	Z3HBF17	Z3HDAB9
66030421	A	1	0	33	16	90.5	60	9.2	9.1	3.7	133	124	403	402	0.22	0.19	0.14	0.12					1.8	40	0.1	4.3	73.7	0.4
66029897	A	1	0	17	11	102.5	68	15.3	18.2	29.4	122	112	450	629	0.17	0.21	0.15	0.12		0.2			2.1	46.9	0.4	3.8	111.1	0.8
66029693	A	1	0	27	11	102	67	10.1	3.9	1	123	102	518	489	0.19	0.21	0.13	0.14		0.19			2.9	7.4	3.1	6.1	18.2	9
66029987	A	1	0	52	18	141	81	7.7	3.1	5.1	122	94	388	360	0.16	0.19	0.14	0.11		0.23			88.1	103.2	95.1	6.4	9.6	9
66029992	A	1	0	40	19	122	65	9.5	4.8	7	125	111	342	416	0.25	0.21	0.13	0.11	0.08				10.3	17.6	6.8	27	63.7	27.5
66030058	A	1	0	22	14	109	68	8.6	7	1.8	123	120	443	498	0.21	0.19	0.12	0.14		0.12			2.8	16.9	1	4.4	35.8	2
66029827	A	1	0	23	15	109.5	61	9.8	2.2	3.4	107	103	469	404	0.28	0.18	0.12	0.11	0.05	0.19			133	76.2	50.8	114.3	71.9	49.1
66029563	A	1	0	17	14	118	71.5	10.2	8.3	21	142	149	401	547	0.12	0.23	0.16	0.11	0.07	0.18			324.4	309.3	179.5	183.5	180.8	110.4
66088755	A	1	0	34	17	103	61	7.6	6	5.1	136	129	429	385	0.27	0.18	0.11	0.12	0.09	0.09			2.7	45.2	0.3	4.6	92	0.5
66030416	A	1	0	25	3	100	67	7.5	4.4	0.8	130	114	411	431	0.15	0.13	0.13	0.11	0.11	0.21			7.4	66.3	5.6	10.5	113.7	11.3
66029902	A	1	0	21	12	100	63	6.7	1.5	7.2	120	100	397	335	0.08	0.18	0.14	0.1	0.09	0.12			2.1	10.4	0.4	3.9	26.6	1.1
66029669	A	1	0	42	7	114	72	7.8	2.4	2.2	89	95	334	389	0.13	0.2	0.13	0.12	0.08	0.11			72.9	31	46.2	124.8	63.4	90.9
66030481	A	0	0	36	19	106.5	68	9.5	5.9	5.6	122	113	423	436	0.21	0.2	0.15	0.12	0.14	0.24			13.9	44.3	5.7	16.5	72.6	8.8
66029993	A	1	0	36	9	137.5	69.5	8.7	13.6	4.1	176	150	551	536	0.24	0.26	0.12	0.12	0.16	0.22			30.9	11.4	19.8	9.7	4.3	7.7
66030018	A	1	0	29	13	127	72.5	9.8	2.1	6	124	118	628	508	0.24	0.27	0.12	0.11	0.11	0.19			295.6	159.2	229.8	164.9	102.6	140.3
66089049	A	1	0	15	8	121.5	70.5	12.4	7.9	19.5	121	135	460	571	0.19	0.21	0.12	0.13	0.09	0.09			277.1	254.4	659.2	154.5	174.9	443.9
66029782	A	1	0	33	7	134	82	6.8	13.5	29.9	123	133	448	445	0.17	0.15	0.13	0.12	0.11	0.12			6.2	50	6.1	8.4	90.4	10.8
66030325	A	1	0	22	11	108.5	61.5	7.7	14.1	2.2	139	136	553	528	0.22	0.17	0.13	0.12	0.16	0.14			23.8	69.7	15.4	23.1	83.2	19.7
66030422	A	1	0	19	10	124	67	9	16.6	3.8	120	97	609	608	0.17	0.2	0.17	0.1	0.08		1.44	0.2448	8.6	51.1	5.2	12.1	74.5	9.6
66029661	A	1	0	29	3	122.5	75.5	8.3	4.5	4.5	132	121	349	417	0.18	0.18	0.12	0.11	0.19		2.03	0.2436	129.1	41.6	175.3	115	43.4	195
66030330	A	1	0	15	10	123.5	69.5	8.1	10	1.6	134	129	583	572	0.16	0.24	0.13	0.09	0.14		1.26	0.1638	8.4	54.8	5.6	6.2	47.8	5.8
66029579	A	1	0	25	12	122	85	9.4	3.3	5.4	145	148	308	575	0.17	0.23	0.12	0.1	0.1	0.21	1.36	0.1632	869.3	390.9	616.1	446	228.6	347.4
66029862	A	1	0	33	18	108	67	8.6	3.8	3.8	120	110	522	539	0.21	0.2	0.15	0.09	0.13	0.28	1.69	0.2535	363.6	121.8	250.2	139	50.3	105.3
66029596	A	1	0	49	15	131.5	69	9	5	9.1	137	128	476	481	0.33	0.26	0.08	0.11	0.08	0.26	1.49	0.1192	4.2	22.3	0.5	10.1	71.5	1.7
66029873	A	1	0	26	9	106	66.5	10.5	3.7	10.2	113	98	459	552	0.18	0.26	0.14	0.09	0.09	0.16	2.01	0.2814	14.3	12.7	12.1	21.8	27.1	25.3
66030430	A	1	0	23	11	100	61	8.3	3.9	2.6	148	111	513	376	0.23	0.16	0.12	0.1	0.07	0.13	1.64	0.1968	175.6	135.7	87.8	80.7	74.8	46
66029910	A	1	0	46	5	130.5	85	8.6	3.9	3.5	96	91	341	368	0.13	0.17	0.15	0.11	0.12	0.17	1.76	0.264	13.6	18.1	10	15.2	25.5	16.3
66029649	A	1	0	38	19	130.5	77	10.4	1.6	2.1	99	105	336	435	0.3	0.2	0.09	0.12	0.08	0.23	1.06	0.0954	575.4	182.7	519.9	187	71	213.3
66030191	A	1	0	24	4	106	69	7.6	3.1	2.3	118	127	434	391	0.15	0.16	0.11	0.11	0.16	0.22	1.47	0.1617	14	12.1	35.1	7.6	6.8	21.8
66029657	A	1	0	20	8	101	57	7.2	9.1	10.8	98	95	502	523	0.15	0.17	0.14	0.11	0.08	0.18	1.32	0.1848	191.9	253.8	619.4	86.9	147.1	360.1
66030471	A	1	0	21	13	106.5	60.5	11	5.1	4.8	166	144	563	570	0.22	0.24	0.17	0.1	0.08	0.24	1.45	0.2465	19.6	44	5.8	36.9	118.2	13.2
66029668	A	1	0	23	16	100	60.5	7.6	6.6	2.7	106	131	581	521	0.28	0.27	0.12	0.11	0.08	0.24	1.83	0.2196	12.5	16	8	21.3	33.6	17.9
66030227	A	1	0	46	19	134	82.5	8.3	7	2.3	105	96	582	485	0.28	0.2	0.11	0.11	0.17	0.23	2.17	0.2387	8.2	19.9	8.5	14.9	43	19.8
66029983	A	1	0	36	8	118	58	8.2	2.8	3.2	95	97	409	417	0.19	0.22	0.11	0.12	0.16	0.17	1.66	0.1826	8.4	10.8	11.1	20.4	29.3	32.8
66029731	A	1	0	27	6	131.5	82	7.3	6.7	4.6	149	139	437	409	0.24	0.18	0.11	0.13	0.14	0.12	1.11	0.1221	11.7	23.4	7.7	11.5	33.2	11.8
66030004	A	1	0	28	12	119	72	6.1	9.4	15.8	133	128	418	422	0.3	0.16	0.15	0.12	0.07	0.13	1.9	0.285	193.5	85.1	214	144.4	83.5	202.6
66030565	A	1	0	40	15	120.5	71	8.7	3.9	5	107	106	403	408	0.23	0.26	0.09	0.11	0.09	0.15	1.57	0.1413	146.4	32.6	71.6	74.1	20.9	39.7
66030309	A	1	0	49	17	116.5	64	9.5	1.8	2.8	94	72	432	411	0.19	0.2	0.14	0.12	0.16	0.16	1.87	0.2618	118.2	91.8	55.6	247.2	221.1	131.5
66030314	A	1	0	27	19	96.5	58	7.1	3	2	119	70	511	482	0.25	0.21	0.1	0.13	0.08	0.14	1.4	0.14	20.1	40.8	7.9	12.8	35	7.2
66030329	A	1	0	18	7	122	76.5	12.6	13.1	4.4	155	142	510	597	0.17	0.22	0.12	0.1	0.15	0.11	1.56	0.1872	6.4	16.3	13.5	5.2	16.7	13.9
66030068	A	1	0	35	7	113.5	63	9.8	5.6	3.5	130	130	463	478	0.17	0.16	0.13	0.11	0.05	0.1	2.21	0.2873	12.8	36.2	6.9	26.6	95.2	19.8
66030348	A	1	0	31	19	139	84.5	8.2	5.5	2.5	124	122	361	374	0.16	0.18	0.13	0.1	0.12	0.09	1.05	0.1365	30.5	67.1	31.8	31	75.2	39
66030090	A	1	0	27	6	116.5	59	7.6	4.6	5.4	144	137	431	389	0.18	0.19	0.13	0.1	0.11	0.1	1.36	0.1768	5.7	38.4	3	10.3	93	7.5
66030486	A	1	1	57	17	149.5	85	8	2.1		101		331	347	0.18	0.2	0.13	0.12	0.18				67.4	23.9	35.1	53.6	20	33
66030339	A	1	1	30	13	136	74	10.1	6.3	1.9	138	131	490	528	0.2	0.18	0.11	0.12		0.14			11.4	25.9	8.8	21	76.3	23.3
66029912	A	1	1	34	14	120.5	64.5	6.7	4.4	4	107	120	440	389	0.19	0.14	0.14	0.15	0.05	0.19			212.8	126.9	135.9	204.4	136.4	161.5
66088847	A	1	1	37	19	142.5	87	7.3	6	3.3	111	135	552	560	0.21	0.24	0.12	0.12	0.11	0.18			14.7	10	11.8	26.3	20.4	26.6
66029696	A	1	1	39	3	111	75	5.5	5.4	1.8	155	123	446	340	0.2	0.25	0.14	0.12	0.17	0.16			26.4	62.6	15.4	27.5	73.6	19.6
66030237	A	1	1	25	9	117	71.5	6.7	5.2	2	144	124	359	355	0.15	0.17	0.14	0.11	0.16	0.09			14.6	11.6	11.8	22.3	18	19.4
66088967	A	1	1	37	4	127.5	77	7.2	14.5	7.5	121	124	393	430	0.18	0.18	0.15	0.12	0.15	0.16			63.8	50.8	29.2	37	32.4	18.7
66029996	A	1	1	37	3	109	72.5	8.1	10.5	8.4	133	138	386	437	0.26	0.2	0.12	0.11	0.09	0.17			18.5	18.1	19.6	21	20.3	25.3
66030033	A	1	1	30	15	119.5	76.5	8.3	3.2	3.6	144	131	473	416	0.18	0.27	0.12	0.11	0.12	0.1			8.7	43.7	10.9	15.7	88.3	23.3
66030570	A	1	1	36	20	116	58.5	6.8	6.2	11	158	175	492	466	0.25	0.17	0.11	0.11	0.1	0.15			34.6	41.3	14.6	15.9	25.4	8.6
66029817	A	1	1	28	17	108	57	8	3.8	2.2	141	148	535	527	0.22	0.19	0.13	0.12	0.14	0.16			11.3	32.7	10.3	13.6	44.1	15.2
66030413	A	1	1	42	7	110	74.5	13.5	5	33.2	148	88	460	570	0.19	0.34	0.14	0.08			1.93	0.2702	3.1	33.7	0.4	11	129.4	1.6
66029973	A	1	1	45	7	114	65	8.5	9.8	8.1	111	83	420	417	0.21	0.2	0.15	0.14	0.07		1.43	0.2145	26.1	27.8	17.6	18.7	26.4	16.4
66029989	A	1	1	33	8	133	72.5	8	16.1	6.2	126	124	444	495	0.18	0.2	0.15	0.1	0.14		1.86	0.279	8.7	8.3	13.8	11	13.1	23.2
66030059	A	1	1	16	8	123.5	56	9.1	8.9	3.5	137	129	573	625	0.25	0.24	0.11	0.12			1.8	0.198	48.3	80.9	12.3	51.5	97.3	16.6
66029811	A	1	1	26	13	139	77.5	8.4	7.6	5.7	150	130	489	511	0.18	0.23	0.13	0.08		0.1	2.24	0.2912	6.1	21.9	3.5	8.3	40.5	7.2
66030103	A	1	1	26	10	127.5	71	11.5	5.1	26.7	161	146	596	623	0.18	0.2	0.11	0.1	0.08	0.23	2.14	0.2354	97.2	90.1	52.5	81.1	80.5	49.4
66030104	A	1	1	24	11	108	75	8.4	5	2.7	124	118	517	479	0.18	0.17	0.15	0.1	0.1	0.2	1.57	0.2355	4.1	23	1	7	49.7	2.2
66029846	A	1	1	25	12	130.5	73.5	11.4	5.8	48.3	140	129	779	713	0.24	0.3	0.12	0.09	0.17	0.21	1.72	0.2064	3.2	43.1	0.8	10.1	142.5	2.9
66030391	A	1	1	17	8	115.5	62.5	7.9	0.5	10.1	132	147	486	480	0.19	0.16	0.14	0.15	0.1	0.16	1.19	0.1666	14.7	42.8	4.2	24.8	76.2	8.6
66029881	A	1	1	23	15	128	73	8.2	2.9	5	159	167	847	799	0.24	0.24	0.11	0.11	0.14	0.25	1.49	0.1639	4.1	8.7	1.4	14.1	34.5	6.8
66029895	A	1	1	26	12	110	69	6.6	2.7	4.5	112	116	614	508	0.16	0.18	0.14	0.12	0.09	0.16	1.74	0.2436	4.9	31.5	2.5	9	75.3	7.2
66029628	A	1	1	42	12	133.5	80.5	7.1	8.3	4.1	150	143	448	439	0.21	0.21	0.14	0.11	0.12	0.29	1.61	0.2254	1.9	8.5	0.2	4.6	27.2	0.7
66029640	A	1	1	41	18	133	85	8.9	1	2.8	126	113	506	485	0.2	0.17	0.12	0.12	0.1	0.18	2.09	0.2508	22.9	39	23.6	33.6	56.6	38.7
66030207	A	1	1	50	18	133.5	69	8.2	4.4	9.8	103	114	582	464	0.28	0.22	0.1	0.12	0.18	0.47	2.79	0.279	365.8	92	430.5	170.8	54.6	278
66030476	A	1	1	35	9	129	84	7.9	8	5.8	91	95	441	467	0.19	0.27	0.12	0.07	0.15	0.22	2.71	0.3252	13.9	15.4	17.1	24.2	28.3	31.8
66029943	A	1	1	46	13	123	82.5	8.6	7.9	8.3	129	130	572	560	0.23	0.27	0.12	0.1	0.09	0.19	2.33	0.2796	17.1	35.4	35	19.5	44.3	48.6
66030492	A	0	1	29	2	115.5	62	6.7	2.7	1	112	120	342	399	0.15	0.17	0.14	0.14	0.17	0.2	1.83	0.2562	9.4	10.9	11.7	5.1	6.8	8.2
66030245	A	1	1	32	15	134	78.5	9.2	8.7	6.3	127	104	510	459	0.23	0.23	0.12	0.11	0.15	0.22	2.79	0.3348	63.5	53.7	29	45.9	48.1	25.4
66030003	A	1	1	23	15	130	81.5	8.5	4.8	4.3	126	149	547	544	0.15	0.25	0.12	0.1	0.09	0.13	1.72	0.2064	9.7	31.6	6.8	7.5	29	7.2
66030553	A	1	1	40	4	109	65	10.2	1.7	6.7	157	118	438	540	0.16	0.19	0.12	0.1	0.11	0.15	1.72	0.2064	1.7	5.8	1.6	6.7	35.3	10.4
66030291	A	1	1	35	3	112.5	68	9.2	9.2	8.7	118	112	449	496	0.18	0.17	0.14	0.12	0.05	0.08	1.81	0.2534	5.6	17.8	5.3	5.6	20.5	6.9
66030025	A	1	1	20	19.25	103	69	9.4	27.5	5.7	110	123	489	436	0.2	0.2	0.09	0.09	0.12	0.17	1.77	0.1593	8.2	21.6	6.2	14.8	45.2	14.2
66030316	A	1	1	20	8	132	75	10.2	18.8	14.1	171	140	509	579	0.21	0.21	0.16	0.09	0.11	0.15	1.53	0.2448	183.8	125.4	703.1	106.1	109.7	620
66030338	A	1	1	43	16	120	73.5	8	5.2	1.6	128	129	410	413	0.23	0.2	0.15	0.13	0.17	0.15	1.03	0.1545	7.1	27.1	2.6	11.4	63.6	6.9
66029807	A	1	1	30	19	148	69	6.2	2.5	5.6	132	119	457	416	0.16	0.14	0.12	0.15	0.1	0.15	1.9	0.228	9.7	22.4	2.7	10.8	32.7	4.2
66030420	B	1	0	38	20	119.5	80	8.3	3.1	8.5	121		299	404	0.18	0.19	0.12	0.1					6.8	30.9	1.2	7.6	48.8	1.6
66030266	B	1	0	26	19	123.5	75	8.4	1.1	4.1	120	119	443	480	0.23	0.22	0.11	0.12		0.16			3.3	39.2	1.3	1.6	27.7	1
66088677	B	1	0	20	15	111.5	67.5	7.6	2.3	6.1	95	74	648	673	0.19	0.21	0.14	0.11	0.07	0.23			115.8	74.1	30.9	120.2	112.6	44.2
66030119	B	1	0	22	17	120.5	76.5	6.4	28.8	3	124	114	409	364	0.17	0.17	0.14	0.12	0.07	0.18			25.1	200.1	25.6	20.8	247.3	32.8
66030388	B	1	0	27	18	125	71	9.6	16.9	23.9	150	158	621	522	0.29	0.22	0.11	0.11	0.1	0.21			25	74.9	22.8	50.9	176.9	59.6
66030419	B	1	0	39	8	123.5	75	5.5	2.9	1	133	120	321	458	0.16	0.19	0.17	0.1	0.07	0.18			6	47.4	1.6	14.2	117.6	5.6
66088787	B	1	0	42	18	113	72.5	9.7	8.7	2.7	124	113	367	367	0.2	0.24	0.14	0.08	0.09	0.16			5	31.4	2.4	5.4	45.1	3.8
66030168	B	1	0	27	15	100.5	65	8.2	7	4.4	129	133	434	376	0.18	0.19	0.13	0.11	0.09	0.16			5.2	51.6	0.9	11.7	132.2	2.9
66029662	B	1	0	25	10	102.5	72.5	8.4	8.2	2.8	134	99	368	382	0.2	0.16	0.12	0.17	0.15	0.19			392.7	49	411.2	217.9	34.4	271
66088873	B	1	0	51	12	122.5	67	9.6	17.2	6.1	110	105	422	375	0.16	0.21	0.12	0.11	0.08	0.1			176.9	54.6	117.3	195	72.9	161.6
66029949	B	1	0	26	12	126	77	8.8	4.7	3.2	132	106	458	489	0.15	0.16	0.14	0.15	0.09	0.15			484.2	94.6	439.9	262.2	70.5	328.4
66088965	B	1	0	39	9	115	85	9.9	5.5	2.5	114	97	578	348	0.3	0.19	0.09	0.11	0.18	0.16			3.7	9.8	0.3	3.7	19.8	0.3
66029810	B	1	0	21	14	117	67.5	10.7	5.3	3.5	106	126	567	621	0.19	0.27	0.15	0.11	0.07	0.13			3.9	11.6	1	2.8	12.9	1.2
66029814	B	1	0	38	12	113.5	65.5	8.5	4.3	1.9	141	122	443	471	0.26	0.23	0.09	0.13	0.04	0.12			7.3	17.7	3.4	9.2	25.6	6.1
66030138	B	1	0	26	12	122	68.5	10.1	2	15.7	119	139	540	502	0.2	0.27	0.14	0.09	0.1		2.1	0.294	370.9	285.9	217.8	104.1	94.8	65.4
66030142	B	1	0	16	9	108	62.5	7.4	3.9	6.7	126	123	395	440	0.14	0.16	0.12	0.12		0.18	1.39	0.1668	4.1	64.3	2.2	6.1	102.5	3.9
66030146	B	1	0	15	11	118.5	62.5	7.7	1.5	13.7	102	97	599	569	0.2	0.24	0.11	0.09	0.08		1.41	0.1551	7.4	28.8	14.5	13.9	50.9	29.3
66029686	B	1	0	32	11	103	70.5	8.1	3.9	4.2	106	99	351	350	0.18	0.17	0.13	0.11	0.11		1.66	0.2158	26.3	48.2	61.3	13.2	23.3	34.7
66029985	B	1	0	25	17	115	74.5	7.9	2.6	1.8	88	100	431	440	0.34	0.24	0.08	0.11	0.11		1.43	0.1144	6.1	9.4	6.3	11	19.3	14
66030533	B	1	0	18	13	109	61	9.9	3.7	4.5	126	117	571	509	0.17	0.22	0.12	0.13	0.09		1.32	0.1584	106.1	79.2	209.1	158.1	164.3	381.8
66030089	B	1	0	23	16	112.5	62	8.5	1.4	2	110	102	527	479	0.22	0.25	0.1	0.12		0.17	1.54	0.154	9.3	46.3	6.4	10.6	67.3	9.4
66030101	B	1	0	16	12	102	66	12.6	1.3	1.9	112	118	509	552	0.16	0.19	0.17	0.12	0.08	0.13	0.91	0.1547	50.4	127.9	46	49	133.3	52.7
66030374	B	1	0	18	2	107	77	11.4	3.1	17.1	178	138	316	600	0.12	0.18	0.2	0.11	0.1	0.21	0.99	0.198	57.7	209.2	22.1	135.8	520.1	51.6
66030122	B	1	0	17	9	114	60	8.1	5.6	4.9	170	115	399	377	0.15	0.18	0.15	0.13	0.09	0.19	0.92	0.138	7.6	52.8	3.4	17.5	168.5	10.1
66030126	B	1	0	41	4	116	76	7.6	4.7	5.8	121	111	347	406	0.14	0.14	0.15	0.12	0.11	0.19	1.38	0.207	23.3	103.1	7.6	30.7	156.2	12.6
66030127	B	1	0	25	17	126.5	74.5	8.3	5.4	3.1	121	111	536	495	0.27	0.25	0.1	0.1	0.11	0.16	1.69	0.169	4.5	8.9	7.4	8.5	30.7	28.2
66030173	B	1	0	34	11	117.5	70	8.2	3.7	3.5	88	87	576	508	0.22	0.36	0.11	0.09	0.12	0.31	2.21	0.2431	20.5	7.3	17.7	21.7	9.4	26.1
66029915	B	1	0	24	18	114.5	69.5	7.5	3.6	3	124	126	374	331	0.15	0.16	0.13	0.15	0.13	0.21	1.07	0.1391	8.8	32.5	8.7	18.6	77.3	23.4
66030190	B	1	0	49	11	120.5	82	6.5	1.3	2.3	97	104	358	431	0.19	0.15	0.15	0.13	0.09	0.17	1.28	0.192	23.1	12.5	17.7	25.6	17.1	24.6
66029683	B	1	0	36	8	110	72.5	7	4.6	2.6	135	128	342	395	0.14	0.2	0.14	0.12	0.15	0.14	2.33	0.3262	5.2	19.7	2.4	6.1	26.2	3.4
66030507	B	1	0	45	18	109.5	72.5	6.7	6.2	1.4	96	72	393	365	0.22	0.16	0.09	0.1	0.2	0.15	1.55	0.1395	36.1	38	20.6	44.4	61.1	31.3
66029991	B	1	0	25	7	100.5	54.5	8.7	3.3	3.9	109	127	290	346	0.19	0.19	0.12	0.12	0.08	0.21	2.11	0.2532	18.6	39.9	25.2	15	38.9	26.5
66030009	B	1	0	24	15	114	64	7.2	7.3	11.8	109	108	488	433	0.22	0.3	0.13	0.08	0.08	0.1	1.63	0.2119	23.7	96.9	8.6	29.1	141.8	13.1
66030014	B	1	0	17	5	123	67.5	10.7	2.9	9.4	148	144	506	647	0.24	0.24	0.12	0.11	0.08	0.14	1.55	0.186	89.6	167.7	39.4	94	228.2	48.8
66030566	B	1	0	24	18	110	67.5	8.9	9.2	4.6	121	109	500	416	0.2	0.21	0.13	0.13	0.09	0.13	1.78	0.2314	281.5	120.5	646.6	142.4	74.6	394.5
66030572	B	1	0	17	13	103.5	43	8.9	7.5	5.6	117	111	437	427	0.18	0.2	0.12	0.1	0.09	0.14	1.19	0.1428	11.8	11.6	16.8	10	16.1	18.2
66030305	B	1	0	20	7	116.5	63.5	7.4	6.9	3	105	106	514	522	0.15	0.21	0.13	0.13	0.1	0.11	1.7	0.221	5.4	12.3	0.5	12.3	37.8	1.5
66029771	B	1	0	22	15	104.5	63	8	3	3.8	127	150	689	719	0.3	0.31	0.11	0.09	0.08	0.16	1.7	0.187	10.3	49.4	8.4	10.9	62.1	11
66030588	B	1	0	30	13	120.5	78	8.3	17.4	8.1	134	128	419	459	0.23	0.31	0.11	0.07	0.11	0.14	1.34	0.1474	17.7	27.4	11.3	14.4	27.5	12.1
66030324	B	1	0	30	4	108.5	58.5	6.3	2.2	4.3	101	108	323	323	0.18	0.19	0.09	0.12	0.1	0.1	1.31	0.1179	40.4	67.3	22.3	49.1	95.2	33.2
66030063	B	1	0	37	8	118	75	8.5	6.5	2.3	123	120	415	479	0.2	0.18	0.12	0.16	0.08	0.15	1.57	0.1884	30.9	106.8	34.8	10.4	41.1	14.5
66029804	B	1	0	39	13	124	77.5	8.1	3.7	4.3	138	118	454	408	0.22	0.14	0.13	0.12	0.13	0.09	2.82	0.3666	6.6	21.2	3.6	9.1	39.1	7.7
66030609	B	1	0	25	11	107	60	8.2	4.9	1.9	99	92	422	389	0.12	0.21	0.15	0.11	0.2	0.11	2.47	0.3705	151.8	134.1	238.5	115.5	180.7	262.1
66030351	B	1	0	38	14	115.5	68.5	10.6	4.2	10.6	105	101	619	463	0.24	0.22	0.11	0.08	0.08	0.11	1.13	0.1243	4.5	35.5	1.5	2.7	28.3	1.7
66088799	B	1	1	28	2	124	72	9.1	4.9	0.4	158	144	427	474	0.14	0.18	0.15	0.11		0.12			12.6	40	8.4	4.2	15.7	3.8
66029890	B	1	1	18	2	133	62	8.3	11.8	5.5	149	168	367	508	0.15	0.15	0.14	0.13		0.17			1.9	50.1	0.5	3.9	114.8	1.7
66029670	B	1	1	33	10	119	61	7.7	5.2	5.5	149	139	499	495	0.2	0.18	0.14	0.12	0.13				24.9	13.8	47.8	15.4	11.7	37.2
66030310	B	1	1	37	14	106	68	9	12.2	10.7	129	121	536	556	0.25	0.25	0.11	0.1					9.8	11.3	8.4	35	41.4	32.6
66030319	B	1	1	29	6	126	66	6.9	4.3	3.5	142	120	493	535	0.14	0.19	0.13	0.13		0.13			26	57.9	16.3	45.8	119.3	35
66030098	B	1	1	18	13	121.5	66	9	4.5	6.6	111	124	509	476	0.17	0.13	0.11	0.13	0.09	0.19			2.3	7.8	1.8	9.2	45.7	9.6
66088691	B	1	1	19	8	130	70	8.1	4.6	6	151	151	620	610	0.19	0.13	0.14	0.13	0.08	0.19			109	121.6	27.7	139.7	164	38.7
66029906	B	1	1	23	13	133	77	8.4	10.7	7.7	156	163	438	522	0.21	0.23	0.13	0.11	0.09	0.21			22.3	23.8	22.2	11.1	13.3	14.9
66029643	B	1	1	26	12	131	76	7.6	3.6	3	118	120	542	482	0.21	0.25	0.14	0.14	0.11	0.16			24.2	21.7	30	43.4	39.3	64.5
66088845	B	1	1	27	4	128	69.5	6.6	11	5	130	126	471	483	0.18	0.23	0.1	0.13	0.09	0.17			37.8	64.7	25.8	51.5	98.3	41.7
66029680	B	1	1	31	3	120	67	7.7	5	5.4	139	130	429	429	0.14	0.12	0.16	0.18	0.1	0.15			335.3	51.1	133.3	161.9	26.7	75.2
66029953	B	1	1	45	13	103	63	7.9	5.6	4.5	119	37	361	465	0.18	0.16	0.16	0.13	0.17	0.24			7.5	5.5	6.9	12.8	12.2	16.1
66030289	B	1	1	56	17	135.5	75.5	6.4	19.3	3	128	109	476	438	0.28	0.26	0.08	0.12	0.25	0.27			54.8	48.2	38.5	53	50.2	40.6
66089097	B	1	1	34	11	127.5	73.5	7	10	5.3	115	114	488	469	0.15	0.26	0.12	0.1	0.19	0.16			5.6	11.2	5	11	27.4	13.1
66030322	B	1	1	28	12	123.5	65.5	7.9	3.8	3.1	139	138	539	486	0.21	0.19	0.1	0.1	0.09	0.09			6.2	29.7	4.5	11	69	11.9
66030134	B	1	1	33	7	118.5	80.5	11.9	6.7	6.6	172	160	512	578	0.2	0.31	0.15	0.09	0.13		1.7	0.255	64.5	235.7	12.6	30.7	111.9	6.5
66029843	B	1	1	17	6	122	64	7.6	1.6	2.6	134	143	444	406	0.15	0.12	0.13	0.13	0.09	0.21	1.66	0.2158	44.2	100.9	51.2	75.7	184.5	103.6
66030113	B	1	1	22	13	133	77	8.1	4.4	3	139	140	537	459	0.15	0.16	0.13	0.13	0.14	0.15	1.68	0.2184	13.3	34.3	4.4	24.4	82.4	11.5
66029601	B	1	1	36	6	104	73	9.4	6	6.4	167	153	485	529	0.15	0.22	0.17	0.1	0.12	0.22	1.25	0.2125	21.5	24.8	11.5	50	67.5	33.9
66029887	B	1	1	39	17	105.5	70.5	5.5	3	4.4	116	103	311	376	0.1	0.12	0.13	0.12	0.11	0.21	1.66	0.2158	13.9	64.8	6.6	17.2	90.6	10.8
66030427	B	1	1	35	15	125.5	73.5	7.9	5.3	5.6	169	160	456	517	0.23	0.22	0.14	0.09	0.1	0.21	1.21	0.1694	20.1	45.8	34.7	29.1	82.4	66.1
66030175	B	1	1	43	16	151.5	87.5	6.5	3.5	2.6	134	115	337	353	0.12	0.13	0.14	0.16	0.1	0.24	1.9	0.266	36	8.7	15.1	64.5	17.5	34.6
66030464	B	1	1	31	9	115.5	69	9.2	15	12.1	119	111	545	604	0.21	0.21	0.14	0.09	0.12	0.2	1.44	0.2016	3.3	11.6	7.3	5.6	31.4	20.4
66030494	B	1	1	27	2	131	89.5	6.3	2.8	2.8	112	109	587	685	0.18	0.16	0.15	0.11	0.15	0.21	2.19	0.3285	3.4	9.8	5	7.3	22.9	14.7
66030503	B	1	1	40	13	104.5	65.5	8.4	4.8	3.1	113	116	415	387	0.18	0.18	0.15	0.12	0.14	0.2	2.36	0.354	11.2	36.4	17.6	8.5	35.6	17.3
66030506	B	1	1	37	7	122	70.5	7.6	4.2		115	118	355	444	0.15	0.17	0.18	0.14	0.15	0.07	2	0.36	21.5	22	24	12.9	14.5	17
66030511	B	1	1	39	12	122	74	9.5	3.8	3.8	111	110	538	494	0.22	0.25	0.14	0.11	0.08	0.16	1.86	0.2604	6.4	12.7	9	14.3	32.5	25.5
66029986	B	1	1	38	8	124.5	70	7.8	1.2	5.6	143	145	359	388	0.16	0.13	0.14	0.1	0.08	0.1	2.12	0.2968	8.6	11.5	12.7	15.6	20.9	25.5
66029732	B	1	1	18	16	136	73.5	8.1	8.2	7.5	138	140	397	545	0.2	0.24	0.12	0.12	0.1	0.13	1.61	0.1932	18	30.9	14.6	23.8	46.7	23.8
66029738	B	1	1	33	7	145.5	81	9.1	2.5	5.1	129	140	548	553	0.16	0.17	0.13	0.12	0.09	0.16	1.63	0.2119	6.8	36.6	4.6	11.4	66	9.6
66029742	B	1	1	33	7	133	68.5	6.8	6.8	6.3	131	129	428	441	0.14	0.22	0.12	0.12	0.08	0.1	2.64	0.3168	8.2	24.9	2.7	12.3	49.6	5.8
66030547	B	1	1	20	19.42	127.5	65	10.3	8.8	15.1	117	117	641	780	0.2	0.2	0.13	0.12	0.14	0.15	2.21	0.2873	11.9	15.4	4.2	39.3	55.4	17.1
66030283	B	1	1	43	4	118	61	11	12.5	3.8	113	124	552	591	0.17	0.31	0.14	0.08	0.08	0.14	2.05	0.287	32.5	47.2	16.9	54.2	88.9	34.9
66029759	B	1	1	16	9	113.5	42	6.6	10.4	8	120	126	343	475	0.1	0.14	0.15	0.12	0.07	0.12	1.21	0.1815	9.1	18.7	6.6	13.8	35.3	12.8
66030312	B	1	1	23	14	135	76.5	8.4	4.5	4.6	151	118	572	720	0.14	0.19	0.14	0.13	0.09	0.13	1.73	0.2422	11.2	35.3	3.6	11.2	48.3	5.3
66030076	B	1	1	22	12	144	83	9	1.8	8.7	128	133	713	717	0.18	0.24	0.1	0.11	0.08	0.13	2.51	0.251	12.3	16.2	4.7	22.5	37	11.8
66030349	B	1	1	31	10	119.5	69.5	8.3	9.8	1.9	164	146	577	496	0.18	0.21	0.12	0.1	0.17	0.17	1.05	0.126	6.9	32.3	4	3.9	20	3.2
66088685	C	0	0	16	6	109	62.5	8.6	2.8	0.9	110	130	604	656	0.25	0.26	0.11	0.1		0.19			24	41.7	16.3	63.1	102.5	40.5
66029588	C	1	0	19	7	107	45.5	9.6	5.9	6.7	152	146	521	584	0.21	0.29	0.11	0.08		0.25			11.9	31.3	5.2	20	80.4	14.7
66029631	C	1	0	28	8	110.5	73.5	6.3	2.1	3.1	118	104	418	357	0.14	0.16	0.12	0.14					30.5	45.9	9.2	31.6	76.6	15.6
66030225	C	1	0	25	15	110.5	68.5	11.7	6.9	15.4	127	126	742	802	0.25	0.37	0.12	0.08	0.11				2.9	9.3	5.6	4.1	20.6	13.7
66030067	C	1	0	28	18	126	76.5	9.3	7.8	11.1	172	152	641	559	0.28	0.25	0.07	0.1		0.14			2	9.8	1.9	2.5	16	4
66030376	C	1	0	20	16	110.5	72	9.4	7.1	9.2	155	123	447	599	0.17	0.24	0.09	0.1	0.08	0.13			111.8	94	882	20.9	30.1	270.3
66029611	C	1	0	30	19	104	67	8.5	6.3	5	143	78	370	343	0.2	0.19	0.11	0.09	0.11	0.22			3.3	49.9	0.6	3.3	65.2	0.9
66030186	C	1	0	25	7	122	77.5	11.9	57.8	134.7	137	129	478	475	0.16	0.21	0.14	0.11	0.09	0.16			461.6	413.6	381.8	293.5	317.5	289.1
66029659	C	1	0	23	7	115.5	76	8.9	2.1	2.3	120	100	407	395	0.13	0.25	0.14	0.1	0.16	0.2			142.9	37.3	106.4	93.8	37.4	93.7
66029962	C	1	0	39	12	115.5	60	8.6	2.3	2.7	92	88	335	389	0.17	0.17	0.11	0.12	0.15	0.21			2.8	14	2.2	3.9	22.8	4.8
66030231	C	1	0	38	11	128	78.5	7	3.9	2.8	122	112	449	446	0.2	0.18	0.12	0.13	0.18	0.1			198.8	65.1	198.7	98	44.5	125.3
66089007	C	1	0	42	19	132	72	8.9	4.6	3.1	114	102	504	478	0.24	0.21	0.11	0.14	0.16	0.15			21.6	106.6	8.3	29.3	186.5	17
66029860	C	1	0	35	12	124.5	68.5	6.4	1.8	5.6	112	122	411	478	0.16	0.16	0.18	0.12	0.14		1.76	0.3168	17.8	43.9	9.8	28.8	71.4	18.8
66030412	C	1	0	20	10	113	67.5	10.6	14.9	21.4	146	160	487	553	0.19	0.19	0.1	0.08		0.19	2.16	0.216	11.5	113.7	33.2	21	384	100.3
66029934	C	1	0	20	4	125.5	85	7.9	9.8	3	96	99	526	557	0.17	0.2	0.16	0.11	0.08		1.4	0.224	111.9	32.1	89.9	155.9	64.1	176.5
66029995	C	1	0	24	2	102	66	9.3	4.1	3.6	127	135	367	461	0.18	0.19	0.11	0.11		0.18	1.42	0.1562	34.8	19	33.7	46.5	28.5	52.6
66030022	C	1	0	44	10	121.5	70.5	12.1	4.8	14.3	126	116	628	645	0.22	0.34	0.08	0.05	0.11		2.07	0.1656	6.9	38.9	6.5	9.9	73.1	13.8
66029792	C	1	0	31	3	100.5	58.5	8	2.7	4.5	134	140	426	446	0.17	0.22	0.13	0.11	0.11		1.74	0.2262	228.7	192.5	60.6	112	136.9	35.3
66030077	C	1	0	25	3	123.5	64.5	7.8	3.2	1.3	150	115	390	397	0.14	0.14	0.14	0.12		0.1	1.37	0.1918	152.3	139.9	421.4	58.7	77.4	222.5
66030354	C	1	0	24	12	110	63.5	10.4	2.8	7.2	131	96	644	584	0.24	0.24	0.1	0.09		0.16	1.96	0.196	3.2	5.2	1.1	4.2	13.2	2.2
66029832	C	1	0	17	9	106.5	64.5	10.7	4.2	4.4	104	107	492	582	0.2	0.23	0.13	0.1	0.07	0.28	1.29	0.1677	11	96.5	1.8	21.9	194	3.4
66030107	C	1	0	16	6	116	62.5	9.8	4.9	5.6	126	123	500	474	0.15	0.2	0.16	0.11	0.09	0.21	1.04	0.1664	8.1	30	3	12.5	61.6	6.3
66029585	C	1	0	17	4	107.5	60.5	10	7.6	8.6	135	155	502	545	0.15	0.18	0.16	0.12	0.08	0.13	0.91	0.1456	34.7	118.5	9.4	51.7	201.3	18.2
66029888	C	1	0	18	11	112	64	9.1	7.5	1.6	104	108	617	499	0.17	0.15	0.15	0.11	0.09	0.17	0.83	0.1245	22.8	101.4	4.8	48.7	240.4	12.4
66030425	C	1	0	32	7	106.5	59.5	8.7	5.9	2.1	166	138	346	381	0.18	0.18	0.13	0.11	0.09	0.18	1.72	0.2236	47	264	53.9	10.9	66.9	15.2
66029624	C	1	0	42	9	112	64.5	8.4	5.2	3.4	127	95	394	347	0.17	0.16	0.09	0.09	0.1	0.23	1.28	0.1152	11.6	50.1	2.9	14.9	82.3	5.1
66029916	C	1	0	20	10	110	67.5	9.5	1.6	2.3	131	126	685	628	0.2	0.32	0.14	0.09	0.1	0.17	1.63	0.2282	21.3	46.5	23.6	36.1	86.2	46.8
66030477	C	1	0	41	11	149.5	96.5	8.8	5.3	27.4	130	118	300	377	0.15	0.18	0.16	0.1	0.17	0.17	2.25	0.36	7.1	12.1	9.6	7.6	17.6	14
66029946	C	0	0	40	13	119	71	10.4	4.5	3.4	110	95	398	447	0.16	0.17	0.13	0.14	0.2	0.17	1.79	0.2327	16.7	21.6	26.2	16.8	22.4	29.5
66029692	C	0	0	29	2	118.5	81.5	13.1	22.1	139.7	126	114	605	490	0.24	0.17	0.1	0.12	0.07	0.17	2.74	0.274	5.1	14.3	8.3	5.6	19.9	12.4
66030233	C	1	0	22	5	111	76.5	10.2	6.6		141	149	549	648	0.19	0.28	0.16	0.12	0.08	0.18	1.69	0.2704	422.5	69.7	354.4	74.2	18.3	86.8
66029700	C	1	0	19	16	127.5	77	8.3	3.8	3.5	126	59	442	461	0.17	0.2	0.14	0.12	0.1	0.17	1.89	0.2646	11.1	16	13.4	11.6	25	20.4
66030269	C	1	0	44	14	112	68.5	7.1	1.1	1.9	100	95	551	481	0.22	0.2	0.1	0.1	0.06	0.12	0.8	0.08	15.3	34.9	8.5	29	69.7	18.6
66030270	C	1	0	23	8	123.5	74.5	10.8	3.2	8.3	129	120	611	732	0.27	0.25	0.09	0.09	0.08	0.13	2.4	0.216	20.5	57.7	17.4	66	224.8	67
66030007	C	1	0	30	4	98.5	60.5	7.9	0.7	1.7	106	115	461	391	0.15	0.19	0.13	0.14	0.07	0.09	1.59	0.2067	156.7	94.9	122.1	93.8	91.1	105.5
66030548	C	1	0	36	9	122.5	75	7.5	3.8	2	113	135	375	351	0.18	0.16	0.12	0.12	0.07	0.12	1.68	0.2016	138.3	185.5	79.2	119	256.1	94.5
66030032	C	1	0	28	18	108.5	68	6.5	8.1	3.9	88	96	394	424	0.13	0.18	0.12	0.1	0.11	0.16	0.99	0.1188	12.2	45.1	7.5	30.2	130.5	23.3
66030035	C	1	0	21	10	111.5	55	8	6	8.4	141	119	423	373	0.19	0.17	0.11	0.12	0.09	0.11	2.29	0.2519	240.5	202.4	585.1	71.5	80.6	221.3
66030055	C	1	0	17	8	116	80.5	7.8	9.5	5.7	143	131	459	466	0.26	0.27	0.08	0.1	0.16	0.19	2.19	0.1752	71.7	79.1	92.8	31.6	52.7	59.5
66030600	C	1	0	22	13	108.5	66	9.1	5.1	3.6	143	126	572	469	0.17	0.19	0.12	0.11	0.16	0.17	1.61	0.1932	9.1	46.2	6.9	10.5	70.7	11.8
66030333	C	1	0	51	16	138.5	83	10.1	17.7	3.1	107	107	469	486	0.22	0.28	0.11	0.08	0.19	0.15	1.24	0.1364	12.6	18.5	7.3	22.8	52	17.8
66030074	C	1	0	20	16	134.5	80.5	7.3	6.5	2.1	124	116	410	380	0.2	0.19	0.14	0.13	0.13	0.1	1.73	0.2422	47.7	208.1	26.2	15.6	86	11.2
66030356	C	1	0	30	15	113.5	55.5	10.3	9.7	31.1	117	106	573	552	0.23	0.38	0.11	0.09	0.12	0.17	1.85	0.2035	2.2	16	1.2	3.5	38.5	2.9
66030378	C	1	1	17	14	133	74	6.2	7.8	5.1	128	141	515	534	0.22	0.2	0.19	0.11		0.23			16.5	27	43	33.5	62.7	94.7
66088827	C	1	1	30	9	122	65.5	6	7.4	7.6	108	97	504	418	0.12	0.24	0.13	0.11					22.5	28.4	17	32.7	41.8	29.9
66030201	C	1	1	28	11	126	72	6.7	3.1	12.1	137	131	492	427	0.2	0.17	0.15	0.15					22.2	32.2	41.5	15.8	22.8	32.8
66029988	C	1	1	19	12	141.5	60.5	8.6	12.2	5.5	141	132	408	442	0.17	0.21	0.17	0.12					6.2	9.5	8.9	12.5	27.5	27.1
66030556	C	1	1	18	15	116	63	7.9	3.5	5	163	165	574	604	0.17	0.23	0.12	0.09		0.13			21	34.1	21.7	21.9	45.4	30
66030308	C	1	1	36	2	126.5	73.5	5.7	2.3	5.2	132	135	401	469	0.19	0.18	0.14	0.11	0.14				15.7	50.4	9.4	13.4	48.8	9.4
66029775	C	1	1	41	4	124.5	70.5	8.2	0.5	5.1	157	139	537	640	0.13	0.14	0.11	0.12		0.17			53.1	78.5	26.7	76.2	126.1	46.4
66088681	C	1	1	17	7	116	63	9.8	8.2	0.9	136	139	483	577	0.16	0.19	0.15	0.11	0.07	0.18			10.7	35.2	3.1	27	73.5	6.7
66088699	C	1	1	30	19	130	74.5	10.8	15	264.3	135		618	675	0.28	0.44	0.1	0.07	0.1	0.23			326.4	328.1	137.9	235.5	224.5	95.5
66088701	C	1	1	26	14	129	68	10	11.9	4.7	152	152	466	487	0.25	0.23	0.12	0.11	0.08	0.21			46.6	40	19.8	52.5	58.2	28.8
66030116	C	1	1	24	11	111	65	10.8	11.4	103.6	164	165	607	774	0.15	0.29	0.17	0.07	0.09	0.17			22.2	9.2	9.3	48.1	25.7	22.5
66030401	C	1	1	41	3	111.5	78.5	8.5	0.7	8.8	135	116	527	531	0.21	0.18	0.12	0.12	0.09	0.26			25.3	88.9	13.7	1.3	5.2	1
66030171	C	1	1	45	6	128.5	83.5	10	10.8	0.9	127	103	466	393	0.22	0.21	0.13	0.09	0.07	0.15			3.4	71.6	0.7	4.5	102.9	1.5
66030457	C	0	1	36	7	116.5	69.5	8.4	7.1	3.7	134	137	533	531	0.15	0.24	0.15	0.11	0.08	0.17			24.5	37.6	39.9	7.2	13.8	15.9
66030488	C	1	1	37	9	132	84	9.2	8.4	2.9	132	112	591	651	0.16	0.31	0.14	0.1	0.19	0.22			106.6	39.7	82.6	133.7	53.6	118.2
66089159	C	1	1	34	4	120.5	73	10.3	6.9	8.2	147	119	506	522	0.18	0.22	0.13	0.12	0.14	0.2			24.1	47.6	16.9	14.9	31.8	13.6
66030355	C	1	1	35	19	116	67	7.4	7.8	5.4	133	103	510	440	0.21	0.19	0.14	0.12	0.1	0.17			23	58.1	9.9	22.2	67.5	12.6
66030380	C	1	1	17	7	122	65.5	8.4	4.7	4	130	124	440	533	0.17	0.2	0.14	0.1		0.18	0.73	0.1022	2.8	36.1	1.2	7.3	131.5	2.8
66030483	C	1	1	28	15	119	67	8.6	3.6	3.8	113	125	654	647	0.21	0.17	0.13	0.12	0.13		1.7	0.221	16.6	23	19.7	27	35.5	36.4
66030334	C	1	1	47	19	116.5	64	7.5	6.1	3.3	116	116	487	475	0.21	0.18	0.11	0.13	0.11		1.62	0.1782	22.9	11.6	29.4	35.4	22.6	55.6
66029849	C	1	1	16	3	111.5	59.5	7.5	3	3.5	149	164	334	453	0.15	0.19	0.17	0.13	0.09	0.17	1.06	0.1802	26.3	66.6	7.7	25.6	64.3	8.9
66030393	C	1	1	24	13	127.5	82	7.5	3.8	4.9	135	129	361	395	0.16	0.2	0.11	0.09	0.09	0.23	1.41	0.1551	15	121	50.1	10.9	106.1	48.1
66029867	C	1	1	16	6	120.5	62.5	7.7	3.8	6.9	142		426	509	0.12	0.15	0.14	0.12	0.12	0.17	1.08	0.1512	3.5	17	1.7	5.8	43.9	4.3
66029604	C	1	1	24	18	127.5	70.5	6.3	1.3	3.1	146	131	502	423	0.22	0.18	0.14	0.14	0.09	0.17	1.52	0.2128	10.7	37.6	4.2	12.4	52.4	6.3
66029882	C	1	1	37	12	115.5	76	8.6	7	17.2	121	107	502	527	0.25	0.27	0.13	0.08	0.12	0.29	3.45	0.4485	9.8	18.3	4.3	15.9	44.2	11.9
66029641	C	1	1	33	15	132	72	6.7	3.8	1.9	114	106	403	413	0.11	0.19	0.13	0.14	0.13	0.19	2.09	0.2717	31.4	51.5	21	46.4	81.4	39.2
66029932	C	1	1	33	8	132	74	6.7	6.7	17	134	142	475	529	0.15	0.19	0.14	0.11	0.09	0.17	1.75	0.245	606.4	177.8	255	392.6	188.3	241
66030210	C	1	1	33	8	149	81	6.5	4	3.6	98	103	498	469	0.17	0.17	0.13	0.13	0.09	0.2	3.29	0.4277	365.1	201.8	438.6	128.4	89.7	207.1
66029676	C	1	1	23	15	125.5	72.5	7.1	5.8	1.4	123	115	652	563	0.24	0.18	0.11	0.14	0.14	0.19	2.25	0.2475	8.5	13.8	9.4	14.7	31.7	21.7
66030240	C	1	1	58	19	130.5	66.5	9.3	8.4	18.2	134	113	485	487	0.25	0.22	0.11	0.1	0.07	0.25	1.29	0.1419	11.9	17.6	13.7	17.6	29.1	24.1
66029708	C	1	1	31	13	121	69	11.8	4.5	46.5	149	117	623	668	0.18	0.34	0.13	0.08	0.15	0.18	2.81	0.3653	11.1	13.2	17.3	16.7	19	27.4
66030246	C	1	1	34	13	134.5	72	9.8	6	2.8	135	140	472	453	0.13	0.14	0.14	0.14	0.11	0.18	2.44	0.3416	7.3	59.8	3.5	22.2	193.9	13.4
66029984	C	1	1	33	13	135	77.5	8.6	5.8	1.6	145	117	618	601	0.19	0.25	0.15	0.12	0.13	0.21	2.48	0.372	23.3	28.2	23.9	9	12.1	10.9
66029990	C	1	1	40	12	141	80	5.8	2.5	1.4	121	113	453	388	0.28	0.24	0.12	0.13	0.11	0.25	3.23	0.3876	9.3	24.1	7.4	9.9	26.4	9.5
66030544	C	1	1	42	16	134.5	81.5	7.6	3.8	5.6	106	99	479	526	0.21	0.29	0.12	0.11	0.09	0.17	2.14	0.2568	4.5	16.2	4.3	2.3	9.3	2.6
66030284	C	1	1	28	13	120	70	7.9	1.9	4.1	134	134	499	434	0.16	0.22	0.13	0.14	0.1	0.12	2.09	0.2717	14.1	29	8.5	16.7	42.6	12.9
66030294	C	1	1	18	15	115.5	58.5	7.9	6.4	7.8	135	133	424	391	0.2	0.19	0.14	0.11	0.05	0.17	1.14	0.1596	3	15.7	1.8	3.4	20.4	2.7
66030564	C	1	1	23	18	129.5	59.5	8.8	2.4	6	124	119	439	391	0.15	0.15	0.17	0.13	0.06	0.16	2.45	0.4165	18.7	36.3	15.3	22.9	51.5	22.4
66029781	C	1	1	48	10	118	71	6.7	3.8	6.8	118	94	321	349	0.16	0.16	0.11	0.12	0.12	0.16	1.08	0.1188	23.2	56.8	12.4	28.4	73.2	18.4
66029801	C	1	1	27	17	126	71.5	8.9	5.7	5.6	155	136	515	547	0.21	0.18	0.11	0.12	0.12	0.14	2.25	0.2475	12.5	40.7	11	9.1	32.8	10.1
