# Supplementary material for: Plasma bradykinin and early diabetic nephropathy lesions in type 1 diabetes mellitus
Source: PLoS One. 2017 Jul 10;12(7):e0180964. doi: 10.1371/journal.pone.0180964 (PMC5507314; doi:10.1371/journal.pone.0180964)
Supplement: S2 File — Metadata for S1 File. (TXT) [file pone.0180964.s009.txt]

Variable	Key 									Units
ID		Sample ID	
GROUP		Treatment assigned randomly at start of RASS 				A = enalapril; B = placebo ; C = Losartan
CAUCASIAN	race									1 = caucasian; 0 = other
MALE		sex									1 = male; 0 = female
AGE		age at baseline								years
DUR_DIAB	diabetes duration at baseline						years
SYSTOLIC	systolic blood pressure in mmHg at baseline 				mmHg
DIASTOLIC	diastolic blood pressure in mmHg at baseline 				mmHg
HBA1C_0		HbA1c at baseline							%
AER_0		albumin excretion rate at baseline					ug/min
AER_20		albumin excretion rate 5 years						ug/min
GFR_0		measured GFR at baseline						ml/min/1.73m2
GFR_20		measured GFR at 5 years							ml/min/1.73m2
GBMW_0		glomerular basement membrane width at baseline				nm
GBMW_20		glomerular basement membrane width at 5 years				nm
VVMES_0		mesangial fraction of glomerular volume at baseline			%
VVMES_20	mesangial fraction of glomerular volume at 5 years			%
SVPGBM_0	surface density of peripheral glomerular basement membrane at baseline	u2/um3
SVPGBM_20	surface density of peripheral glomerular basement membrane at 5 years	u2/um3
VVINT_0		interstitial fraction of cortical volume at baseline			%
VVINT_20	interstitial fraction of cortical volume at 5 years			%
GLOM_0		mean glomerular volume at baseline					106 um3
S_0		mean total filtration surface area at baseline				105 um2
BK		serum bradykinin at baseline						nM
BF17		serum bradykinin (1-7) at baseline					nM
DAB		serum bradykinin (1-8) at baseline					nM
Z3HB 		serum hydroxylated bradykinin at baseline				nM
Z3HBF17		serum hydroxylated bradykinin (1-7) at baseline				nM
Z3HDAB9		serum hydroxylated bradykinin (1-8) at baseline				nM
